# Supplementary material for: Ischemic damage may play an important role in spinal cord injury during dancing
Source: Spinal Cord. 2020 Jun 19;58(12):1310–6. doi: 10.1038/s41393-020-0503-x (PMC7708299; doi:10.1038/s41393-020-0503-x)
Supplement: Supplementary file 1 — supplementary file [file 41393_2020_503_MOESM1_ESM.xlsx]

## Sheet: row data
Injury History
No	ID	Initials	NLI	AIS grade(Before-After)	Age	Position when performing back-bends	Location of paresthesia	Symptom of paresthesia	movement after the injury	time of continue	time till unmoveable
1	99612	LYM	T5	A-A	6	standing	Low Back	pain	continue to dance	＞30min	30min-1h
2	99004	GWQ	T8	B-B	7	kneeling	Low Back	pain	continue to dance	＜10min	＜30min
3	98891	YZX	T9	A-A	5	standing	Low Back	pain	continue to dance	＜10min	＜30min
4	98514	HXY	T10	B-B	6	standing	Low Back	pain	light activity (light activity (walk or crawl to rest))	＞30min	30min-1h
5	98045	HJY	T6	A-A	6	standing	lower extrimities	pain	continue to dance	＜10min	30min-1h
6	96883	WYM	T4	A-A	5	standing	Low Back	pain	continue to dance	10-30min	30min-1h
7	96839	DHY	T4	A-A	8	standing	lower extrimities	numb	lie on side	＜10min	＜30min
8	96820	XXR	T8	A-A	6	standing	Low Back	pain	light activity (go up and down stairs or go to bathroom)	＜10min	＜30min
9	96774	SXZ	T8	D-D	5	standing	Low Back	pain	continue to dance	10-30min	30min-1h
10	96473	XF	T2	A-A	5	standing	Low Back	pain	continue to dance	＞30min	＞4h
11	96266	XJX	T12	D-D	4	standing	other (buttock)	numb	lie on side	＞30min	2-3h
12	96228	ZL	T6	A-A	7	standing	other (buttock)	pain	lie on side	＞30min	30min-1h
13	95883	XN	T10	A-A	8	standing	lower extrimities	pain	continue to dance	＜10min	＜30min
14	95682	WYJ	T8	C-D	5	standing	Low Back	pain	light activity (go up and down stairs or go to bathroom)	＜10min	2-3h
15	94863	WJY	T10	A-A	7	standing	lower extrimities	numb	light activity (walk or crawl to rest)	10-30min	30min-1h
16	94577	ZXY	T8	B-C	4	standing	lower extrimities	pain	continue to dance	10-30min	＜30min
17	92160	WXY	T5	A-A	6	standing	lower extrimities	sore	light activity (go up and down stairs or go to bathroom)	10-30min	＜30min
18	91902	LJN	T11	A-A	6	standing	Low Back	numb	light activity (go up and down stairs or go to bathroom)	＜10min	＞4h
19	89324	LYF	T10	A-A	6	standing	lower extrimities	pain	continue to dance	10-30min	30min-1h
20	88342	ZKX	T10	A-A	5	standing	lower extrimities	pain	light activity (walk or crawl to rest)	＜10min	＜30min
21	87262	XZQ	T7	A-A	5	standing	lower extrimities	numb	light activity (walk or crawl to rest)	＜10min	＜30min
22	87160	AR	T8	A-A	7	standing	Low Back	numb	continue to dance	10-30min	1-2h
23	86917	XC	T8	A-A	6	standing	Low Back	pain	light activity (go up and down stairs or go to bathroom)	10-30min	＜30min
24	86721	SXY	T11	A-A	4	standing	other (abdomen)	pain	light activity (walk or crawl to rest)	＞30min	1-2h
25	85744	WJJ	T2	A-A	6	standing	Low Back	pain	light activity (go up and down stairs or go to bathroom)	＜10min	＜30min
26	83765	XYH	T10	A-A	7	standing	lower extrimities	pain	continue to dance	10-30min	＜30min
27	83102	JYH	T12	D-D	6	standing	other (buttock)	pain	continue to dance	10-30min	3-4h
28	78622	LXY	T10	A-A	5	standing	Low Back	pain	continue to dance	＜10min	＜30min
29	78232	ZMY	T6	A-A	5	standing	lower extrimities	pain	continue to dance	＜10min	＜30min
30	78014	WZX	T4	A-A	5	standing	lower extrimities	sore	light activity (go up and down stairs or go to bathroom)	10-30min	＜30min
31	77221	ZAX	T6	C-D	5	standing	lower extrimities	sore	continue to dance	＜10min	＜30min
32	74154	LYYX	T7	A-A	4	standing	lower extrimities	numb	continue to dance	10-30min	＜30min
33	74081	ZYX	T10	A-A	4	standing	lower extrimities	numb	continue to dance	＜10min	＜30min
34	73147	LTM	T12	C-C	6	standing	Low Back	pain	light activity (walk or crawl to rest)	10-30min	＜30min
35	72163	LCZ	T6	A-A	5	standing	Low Back	numb	continue to dance	＜10min	1-2h
36	70702	ZM	T6	A-A	5	standing	Low Back	pain	continue to dance	10-30min	2-3h
37	70612	HYT	T10	A-A	7	standing	lower extrimities	numb	light activity (go up and down stairs or go to bathroom)	＜10min	＜30min
38	68014	LRX	T10	A-A	6	standing	other (buttock)	numb	continue to dance	10-30min	30min-1h
39	51928	GX	T8	A-A	7	standing	lower extrimities	sore	light activity (walk or crawl to rest)	10-30min	＜30min
40	49667	YQX	T8	D-D	6	standing	Low Back	pain	continue to dance	10-30min	30min-1h
41	68507	KYR	T7	A-A	7	standing	lower extrimities	pain	light activity (walk or crawl to rest)	10-30min	30min-1h
42	60023	WWH	T4	A-A	5	standing	other (abdomen)	pain	light activity (walk or crawl to rest)	10-30min	30min-1h
43	102415	XQY	T6	A-A	5	standing	Low Back	numb	continue to dance	＜10min	30min-1h
44	103576	HCX	T9	A-A	6	standing	Low Back	pain	light activity (walk or crawl to rest)	＜10min	＜30min
45	104292	ZJY	T12	B-B	8	standing	other (buttock)	numb	light activity (walk or crawl to rest)	＞30min	1-2h
46	105567	TJY	T6	A-A	7	standing	Low Back	pain	light activity (walk or crawl to rest)	10-30min	＜30min
47	106388	LYY	T10	B-B	9	standing	Low Back	pain	continue to dance	10-30min	30min-1h
48	104761	ZWR	T4	A-A	5	standing	other (abdomen)	pain	continue to dance	＜10min	＜30min
49	107124	HXR	T6	A-A	10	standing	lower extrimities	numb	continue to dance	10-30min	30min-1h
50	questionnaire-2	ZH	T10	A-A	8	standing	Low Back	pain	continue to dance	10-30min	＜30min
51	questionnaire-3	LHZ	T11	A-A	8	standing	lower extrimities	pain	lie on side	10-30min	2-3h
52	questionnaire-5	ZPJ	T7	A-A	4	standing	lower extrimities	pain	light activity (walk or crawl to rest)	10-30min	30min-1h
53	questionnaire-9	LXX	T10	A-A	6	standing	Low Back	pain	continue to dance	＜10min	30min-1h
54	questionnaire-12	GXB	T9	A-A	7	standing	Low Back	sore	continue to dance	＜10min	2-3h
55	questionnaire-14	JY	T10	A-A	5	standing	lower extrimities	pain	continue to dance	＜10min	＜30min
56	questionnaire-15	CYS	T10	A-A	8	standing	Low Back	pain	light activity (walk or crawl to rest)	10-30min	30min-1h
57	questionnaire-16	DZX	T4	A-A	7	standing	lower extrimities	numb			immediately
58	questionnaire-17	ZYY	T3	A-A	5	standing	Low Back	pain	continue to dance	＞30min	30min-1h
59	questionnaire-19	LTT	T3	A-A	6	standing	Low Back	pain	continue to dance	10-30min	＜30min
60	questionnaire-21	ZXR	T9	A-A	5	standing	Low Back	pain	light activity (walk or crawl to rest)	＜10min	＜30min
61	questionnaire-23	ZZT	T4	A-A	4	standing	lower extrimities	numb	continue to dance	10-30min	＞4h
62	questionnaire-26	ZZX	T9	A-A	6	standing	lower extrimities	numb	light activity (go up and down stairs or go to bathroom)	＜10min	＜30min
63	questionnaire-28	GQY	T6	A-A	8	standing	lower extrimities	pain	light activity (go up and down stairs or go to bathroom)	10-30min	＜30min
64	questionnaire-29	YH	T10	A-A	7	standing	lower extrimities	numb	continue to dance	＜10min	＜30min
65	questionnaire-31	XCX	T8	C-C	5	standing	lower extrimities	numb	continue to dance	10-30min	＜30min
66	questionnaire-32	GXR	T7	B-B	6	standing	Low Back	pain	light activity (walk or crawl to rest)	10-30min	＜30min
67	questionnaire-34	ZMH	T10	A-A	6	standing	lower extrimities	pain			immediately
68	questionnaire-37	LXY	T9	A-A	6	standing	Low Back	numb	light activity (go up and down stairs or go to bathroom)	10-30min	＜30min
69	questionnaire-40	GYQ	T10	A-A	4	standing	lower extrimities	pain			immediately
70	questionnaire-43	XWS	T10	A-A	7	standing	Low Back	pain	continue to dance	＜10min	＜30min
71	questionnaire-44	HYC	T6	A-A	5	standing	Low Back	numb	continue to dance	＜10min	2-3h
72	questionnaire-45	WMY	T9	A-A	5	standing	Low Back	pain	continue to dance	＜10min	2-3h
73	questionnaire-48	XYQ	T8	A-A	5	kneeling	Low Back	pain			immediately
74	questionnaire-49	ZXY	T6	A-A	9	standing	lower extrimities	pain	continue to dance	＞30min	3-4h
75	questionnaire-50	ZL	T10	A-A	7	standing	Low Back	pain	continue to dance	＜10min	＜30min
76	questionnaire-51	GZM	T7	A-A	5	standing	Low Back	pain	continue to dance	10-30min	＜30min
77	questionnaire-52	GMM	T6	A-A	6	standing	Low Back	pain	continue to dance	＜10min	＜30min
78	questionnaire-54	LXY	T4	A-A	6	standing	lower extrimities	numb	continue to dance	10-30min	30min-1h
79	questionnaire-57	XCX	T10	B-C	6	standing	Low Back	pain	lie on side	＜10min	30min-1h
80	questionnaire-58	HRX	T6	A-A	7	kneeling	lower extrimities	pain	continue to dance	10-30min	＜30min
81	questionnaire-59	XYT	T6	A-A	5	standing	other (abdomen)	pain	continue to dance	＜10min	＜30min
82	questionnaire-60	AKX	T8	A-A	5	kneeling	Low Back	pain			immediately
83	questionnaire-62	DYS	T10	A-A	5	standing	Low Back	pain	lie on side	10-30min	＜30min
84	questionnaire-64	YLM	T6	A-A	5	standing	other (buttock)	pain	continue to dance	＞30min	30min-1h
85	questionnaire-69	WYX	T11	B-B	5	standing	lower extrimities	pain			immediately
86	questionnaire-70	LJY	T6	A-A	8	standing	Low Back	pain	continue to dance	＜10min	＜30min
87	questionnaire-74	FXR	T4	A-A	8	standing	lower extrimities	numb	light activity (walk or crawl to rest)	＜10min	3-4h
88	questionnaire-76	CSY	T9	D-D	5	standing	Low Back	pain	light activity (walk or crawl to rest)	10-30min	30min-1h
Radiography
No	ID	Inicials	NLI	AIS grade（before）	range of edema	BASIC	Schaefer	atrophy	level of atrophy	time to atrophy
1	99612	LYM	T5	A	T3-4,T7-L1	2	2	√	T10	>3m
2	99004	GWQ	T8	B	T4-11	2	2	/
3	98891	YZX	T9	A	T8-L1	2	2	√	T8	3m
4	98514	HXY	T10	B	T1-L1	2	2	/
5	98045	HJY	T6	A	T3-L1	2	2	√	T10	>3m
6	96839	DHY	T4	A	T2-L1	2	2	√	T9	3m
7	96820	XXR	T8	A	T6-8,T10-L1	2	2	√	T10	>3m
8	96774	SXZ	T8	D	T5-10	1	2	/
9	96473	XF	T2	A	T6-L1	2	2	√	T6	3m
10	96315	HZH	T11	B	T5-7,T10-L1	2	2	/
11	96266	XJX	T12	D	T4-7	1	2	/
12	96228	ZL	T6	A	T5-6,T8-L1	2	2	√	T10	3m
13	95883	XN	T10	A	T8-L1	2	2	√	T9	>3m
14	95682	WYJ	T8	C	T7-L1	0	4	/
15	94863	WJY	T10	A	T5-9	3	2	√	T10	>3m
16	94577	ZXY	T8	B	T8-L1	2	2	/
17	92160	WXY	T5	A	T3-4，T6,T8-10	2	2	/
18	91902	LJN	T11	A	T4-5,T10-L1	3	2	√	T10	>3m
19	90929	YYW	T9	A	T3-L1	3	2	√	T8	3m
20	89547	LZY	T5	A	C7-T2,T7，T9-L1	2	2	√	T6	1m
21	89324	LYF	T10	A	T10-L1	2	2	√	T9	>3m
22	88342	ZKX	T10	A	T1-L1	2	2	√	T9	>3m
23	87262	XZQ	T7	A	T3-4,T8-L1	2	2	√	T8	3m
24	87160	AR	T8	A	T7-L1	2	2	√	T9	3m
25	86917	XC	T8	A	C7-L1	2	2	√	T9	3m
26	85336	SKM	T10	B	T3-L1	2	2	/
27	84424	SQBL	T12	C	T11-12	0	4	/
28	83765	XYH	T10	A	T5-L1	2	2	√	T10	1m
29	83102	JYH	T12	D	T8-L1	0	4	/
30	82920	YYR	T7	A	T2-L1	2	2	√	T9	1m
31	78622	LXY	T10	A	T3-7,T9-L1	2	2	√	T11	3m
32	78232	ZMY	T6	A	T3-5,T8-L1	2	2	/
33	78014	WZX	T4	A	T4-L1	2	2	√	T9	3m
34	77221	ZAX	T6	C	T6-L1	1	2	/
35	76869	CSY	T10	C	T8-L1	2	2	√	T10	>3m
36	74827	YSN	T7	A	T8-9	2	3	√	T8	3m
37	74154	LYYX	T7	A	T4-5,T9-L1	2	2	/
38	74081	ZYX	T10	A	T6-L1	2	2	√	T10	3m
39	73147	LTM	T12	C	T9-L1	1	2	/
40	72163	LCC	T3	A	T5-7,T9-L1	2	2	√	T7	3m
41	71123	ZKJ	T10	A	T9-L1	2	2	/
42	70702	ZM	T6	A	T2-3，T9-L1	2	2	√	T9	3m
43	70014	LH	T6	A	T3-L1	2	2	√	T9	3m
44	70009	WR	T10	A	T7-L1	2	2	/
45	102415	XQY	T6	C	T8-11	1	2	/
46	103576	HCX	T9	A	T3-L1	2	2	√	T9	3m
47	104292	ZJY	T12	B	T7-L1	2	2	/
48	100085	ZLF	T7	A	T7-L1	2	2	√	T9	3m
49	105567	TJY	T6	A	T3-4.T9	2	2	/
50	106388	LYY	T10	B	T7-9,T11-L1	1	2	/
51	104761	ZWR	T4	A	T4-5, T6-L1	2	2	√	T9	3m
52	107124	HXR	T6	A	T3,T6-L1	2	2	/
53	102688	QXY	T11	A	T3-7,T10-L1	2	2	√	T10	>3m
54	questionnaire-52	GMM	T6	A	T3-8,T9-L1	2	2	√	T9	>3m
55	questionnaire-29	YH	T10	A	T3-5,T7,T8-L1	2	2	√	T10	3m
56	questionnaire-15	CYS	T10	A	T5-6,T9-L1	2	2	√	T9	3m
57	questionnaire-9	LXX	T10	A	T1-L1	2	2	√	T10	3m
58	questionnaire-43	XWS	T10	A	T9-L1	2	2	/
59	questionnaire-50	ZL	T10	A	T5-8,T10-L1	2	2	√	T10	3m
60	questionnaire-17	ZYY	T3	A	T3-L1	2	2	√	T9	>3m
61	questionnaire-35	LXQ	T7	A	T7-L1	2	2	√	T10	>3m
62	questionnaire-64	YLM	T6	A	T2-L1	2	2	/
63	questionnaire-23	ZZT	T9	A	T1-5,T5-L1	2	2	√	T8	3m
64	questionnaire-54	LXY	T4	A	T8-L1	2	2	√	T8	3m
65	questionnaire-55	ZNX	T11	A	T11-L1	2	2	√	T11	>3m
66	questionnaire-74	FXR	T4	A	T9-L1	2	2	√	T9	3m
67	questionnaire-40	GYQ	T10	A	T10-L1	2	2	√	T10	3m
68	questionnaire-75	HZH	T7	A	T1-2,T9-L1	2	2	√	T9	1m
69	questionnaire-67	ZXX	T6	A	T10-L1	2	2	√	T10	>3m
70	questionnaire-69	WYX	T11	B	T10-L1	1	3	/
